# Supplementary material for: Life on Magnet: Long-Term Exposure of Moderate Static Magnetic Fields on the Lifespan and Healthspan of Mice
Source: Antioxidants (Basel). 2022 Dec 31;12(1):108. doi: 10.3390/antiox12010108 (PMC9854752; doi:10.3390/antiox12010108)
Supplement: Supplementary file 1 [file antioxidants-12-00108-s001.zip]

Archive with 1 entries (1 files):
- antioxidants-2085648-supplementary.pdf
